# Supplementary material for: Factors Related to Antibiotic Supply without a Prescription for Common Infections: A Cross-Sectional National Survey in Sri Lanka
Source: Antibiotics (Basel). 2021 May 28;10(6):647. doi: 10.3390/antibiotics10060647 (PMC8227992; doi:10.3390/antibiotics10060647)
Supplement: Supplementary file 1 [file antibiotics-10-00647-s001.zip]

Archive with 1 entries (1 files):
- antibiotics-1183670-supplementary.pdf
